# Supplementary material for: Differences in Ventilation Management and Outcomes between the Two First Waves of the COVID-19 Pandemic—A Comparison between Two Nationwide Observational Studies in The Netherlands
Source: J Clin Med. 2023 Jul 5;12(13):4507. doi: 10.3390/jcm12134507 (PMC10342245; doi:10.3390/jcm12134507)
Supplement: Supplementary file 1 [file jcm-12-04507-s001.zip]

Archive with 1 entries (1 files):
- jcm-2361907-supplementary.pdf
